# Supplementary material for: Carbon Surface-Influenced Heterogeneity of Ni and Co Catalytic Sites as a Factor Affecting the Efficiency of Oxygen Reduction Reaction
Source: Nanomaterials (Basel). 2022 Dec 13;12(24):4432. doi: 10.3390/nano12244432 (PMC9782998; doi:10.3390/nano12244432)
Supplement: Supplementary file 1 [file nanomaterials-12-04432-s001.zip]

Archive with 1 entries (1 files):
- nanomaterials-2102465-SI.pdf
